# Supplementary material for: Feature Extraction of the Brain’s Dynamic Complex Network Based on EEG and a Framework for Discrimination of Pediatric Epilepsy
Source: Sensors (Basel). 2022 Mar 26;22(7):2553. doi: 10.3390/s22072553 (PMC9003013; doi:10.3390/s22072553)
Supplement: Supplementary file 1 [file sensors-22-02553-s001.zip]

Archive with 1 entries (1 files):
- sensors-1656130-supplementary.pdf
